# Supplementary material for: Interaction Networks Help to Infer the Vulnerability of the Saproxylic Beetle Communities That Inhabit Tree Hollows in Mediterranean Forests
Source: Insects. 2023 May 9;14(5):446. doi: 10.3390/insects14050446 (PMC10231080; doi:10.3390/insects14050446)
Supplement: Supplementary file 1 [file insects-14-00446-s001.zip]

Archive with 1 entries (1 files):
- insects-2342845-supplementary.pdf
